# Supplementary material for: A “Candidate-Interactome” Aggregate Analysis of Genome-Wide Association Data in Multiple Sclerosis
Source: PLoS One. 2013 May 16;8(5):e63300. doi: 10.1371/journal.pone.0063300 (PMC3655974; doi:10.1371/journal.pone.0063300)
Supplement: Table S1 — ALIGATOR settings. (XLS) [file pone.0063300.s001.xls]

## Sheet: Sheet1
ALIGATOR parameter	Value used	Differences as compared to the method validation paper (Holmans et al. 2009, Am. J. Hum. Genet.)	Information in each line of the input file
Input SNP list and GWAS raw data	MS GWAS Raw data file in two version: with- and without the SNPs belonging to MHC region	Yes, this raw data (all SNP Ids and their P-values) comes from the International Multiple Sclerosis Genetics Consortium & Wellcome Trust Case Control Consortium,2 study. MHC region was determined according to the Ensembl Human databases (version 66*)	rsID, position, position, P-value
Input global gene mapping	The entire human gene set, as presented in Ensembl Human databases (version 66*)	Yes, this is the latest version of human gene mapping	HUGO gene name, start position, end position
Input interactome list	Interactomes presented in Table S2, Table 1	Yes	Interactome name, HUGO gene name
Gene mapping type	Absolute	No	-
SNP-Gene maximum distance	20 kb	No	-
Number of random list resamplings	5000	No	-
Permutations per random list	50000	No	-
P-cut	0.005, 0.03, 0.05	-	-
* Ensembl version 66, databases Core and Variation, including SNPs coming from the 1000 Genome project); the annotation adopted for the whole analysis was GRCh37-p6, that includes the release 6 patches (Genome Reference Consortium: human assembly data - GRCh37.p6 - Genome Assembly. http://www.ncbi.nlm.nih.gov/genome/assembly/304538/)
